# Supplementary material for: Opportunities and Challenges From Leading Trends in a Biomonitoring Project: Canadian Health Measures Survey 2007–2017
Source: Front Public Health. 2020 Sep 9;8:460. doi: 10.3389/fpubh.2020.00460 (PMC7509036; doi:10.3389/fpubh.2020.00460)
Supplement: Supplementary file 1 [file Data_Sheet_1.xls]

## Sheet: 1. Ten biomarkers of the highes
	svymeanvetting	svymeanvetting2	svyn	variable	seq	distance	classafter	label	type	cycle	trend	trendup	trendlo	weight	annualrate	annualratechange	svytimep	svybmip	svyatcbmip	lowerthandetecpropor	higherthandetec	svymean	svymeanse	cleandata	theme	Legend	unique
1	Unweighted sample sizes of the first category for vetting(n)	Unweighted sample sizes of the other category for vetting(n)	Weighted sample sizes, male and females (n)	Legend	Sequences of data points	Number of cycles from the previous data pont	Variable classes	Variable labels	Variable types	CHMS cycles	Relative changes (cycle 1 or first cycle = 1)	95% CIs of changes: upper limits	95% CIs of changes: lower limits	Survey weight	Rate of change (%)		Significance of time	Significance of BMI	Significance of BMI, ATC controlled	Proportions lower than limits of detection		Weighted mean	Weighted SE of the mean	CHMS data file names	Biomarker categories	Variable labels	Variable name and weight
110	Same as total N, continuous variables	Same as total N, continuous variables	2.92354e+07	dhh_age	1	NA	integer	age at household interview (ori)	Main	1	1	1	1	wgt_full	NA	NA	0.204466	7.44e-29	6.36e-21	0	NA	39.2592	0.615292	chms_c1_hcl_v2c	NA	Age at household interview (full)B	dhh_agewgt_full
3	Same as total N, continuous variables	Same as total N, continuous variables	3.10266e+07	dhh_age	2	1	integer	age at household interview (ori)	Main	2	0.986296	1.15527	0.817319	wgt_full	0.986296	NA	NA	NA	NA	0	NA	38.5725	0.503329	chms_c2_hcl_v3c	NA	Age at household interview (full)B	dhh_agewgt_full
6	Same as total N, continuous variables	Same as total N, continuous variables	3.16639e+07	dhh_age	3	2	integer	age at household interview (ori)	Main	3	1.0014	1.17594	0.826852	wgt_full	1.0007	0.0144015	NA	NA	NA	0	NA	39.0488	0.525386	chms_c3_cl_hhd_nel_am_el_hrcc	NA	Age at household interview (full)B	dhh_agewgt_full
16	Same as total N, continuous variables	Same as total N, continuous variables	3.22756e+07	dhh_age	4	3	integer	age at household interview (ori)	Main	4	0.971864	1.13415	0.809575	wgt_full	0.990532	-0.0101654	NA	NA	NA	0	NA	39.9951	0.514502	chms_c4_cl_hhd_nel_el_am_hrc_13c	NA	Age at household interview (full)B	dhh_agewgt_full
20	Same as total N, continuous variables	Same as total N, continuous variables	3.29216e+07	dhh_age	5	4	integer	age at household interview (ori)	Main	5	1.00987	1.20724	0.812496	wgt_full	1.00246	0.0119259	NA	NA	NA	0	NA	39.738	0.641212	chms_c5_nel_cl_inc_hhd_13c	NA	Age at household interview (full)B	dhh_agewgt_full
2	Same as total N, continuous variables	Same as total N, continuous variables	2.8987e+07	hwmdbmi	1	NA	numeric	body mass index - (d) (ori)	Main	1	1	1	1	wgt_full	NA	NA	0.653675	NA		0	NA	25.9937	0.194531	chms_c1_hcl_v2c	NA	Body mass index - (full)A	hwmdbmiwgt_full
4	Same as total N, continuous variables	Same as total N, continuous variables	3.08243e+07	hwmdbmi	2	1	numeric	body mass index - (d) (ori)	Main	2	0.991047	1.16631	0.815785	wgt_full	0.991047	NA	NA	NA	NA	0	NA	25.7722	0.217609	chms_c2_hcl_v3c	NA	Body mass index - (full)A	hwmdbmiwgt_full
5	Same as total N, continuous variables	Same as total N, continuous variables	3.1461e+07	hwmdbmi	3	2	numeric	body mass index - (d) (ori)	Main	3	0.99444	1.17909	0.809787	wgt_full	0.997216	0.00616882	NA	NA	NA	0	NA	25.8818	0.329295	chms_c3_cl_hhd_nel_am_el_hrcc	NA	Body mass index - (full)A	hwmdbmiwgt_full
17	Same as total N, continuous variables	Same as total N, continuous variables	3.18048e+07	hwmdbmi	4	3	numeric	body mass index - (d) (ori)	Main	4	0.971014	1.13967	0.802356	wgt_full	0.990243	-0.00697285	NA	NA	NA	0	NA	26.342	0.250817	chms_c4_cl_hhd_nel_el_am_hrc_13c	NA	Body mass index - (full)A	hwmdbmiwgt_full
19	Same as total N, continuous variables	Same as total N, continuous variables	3.24181e+07	hwmdbmi	5	4	numeric	body mass index - (d) (ori)	Main	5	0.999552	1.19655	0.80255	wgt_full	0.999888	0.00964479	NA	NA	NA	0	NA	25.8977	0.273955	chms_c5_nel_cl_inc_hhd_13c	NA	Body mass index - (full)A	hwmdbmiwgt_full
7	Same as total N, continuous variables	Same as total N, continuous variables	1.32653e+07	bnz_3ma	2	1	numeric	1,2,3-trimethylbenzene - amount (ng) (ori)	Main	3	0.245075	0.322381	0.167769	wgt_iash	0.245075	NA	NA	NA	NA	0.0153235	NA	4.33469	0.450036	chms_c3_iash_v1c	Environmental exposure	1,2,3-trimethylbenzene - amount (ng) (iash)T	bnz_3mawgt_iash
21	Same as total N, continuous variables	Same as total N, continuous variables	1.27658e+07	bnz_3ma	1	NA	numeric	1,2,3-trimethylbenzene - amount (ng) (ori)	Main	2	1	1	1	wgt_iash	NA	NA	4.31e-06	0.485901	0.529107	0.00259269	NA	17.8491	2.23287	chms_c2_iash_v2c	Environmental exposure	1,2,3-trimethylbenzene - amount (ng) (iash)T	bnz_3mawgt_iash
11	Same as total N, continuous variables	Same as total N, continuous variables	3.16639e+07	bnz_3ma	2	1	numeric	1,2,3-trimethylbenzene - amount (ng) (ori)	Main	3	0.261051	0.345416	0.176686	wgt_iasp	0.261051	NA	NA	NA	NA	0.0157828	NA	4.71165	0.448174	chms_c3_iasp_v1c	Environmental exposure	1,2,3-trimethylbenzene - amount (ng) (iasp)T	bnz_3mawgt_iasp
25	Same as total N, continuous variables	Same as total N, continuous variables	3.10266e+07	bnz_3ma	1	NA	numeric	1,2,3-trimethylbenzene - amount (ng) (ori)	Main	2	1	1	1	wgt_iasp	NA	NA	1.68e-06	0.6502	0.63666	0.00250433	NA	18.3588	2.15844	chms_c2_iasp_v2c	Environmental exposure	1,2,3-trimethylbenzene - amount (ng) (iasp)T	bnz_3mawgt_iasp
8	Same as total N, continuous variables	Same as total N, continuous variables	1.32653e+07	bnz_3mc	2	1	numeric	1,2,3-trimethylbenzene - concentration (µg/m^3) (ori)	Main	3	0.239432	0.315435	0.163428	wgt_iash	0.239432	NA	NA	NA	NA	0.0153235	NA	1.02775	0.109393	chms_c3_iash_v1c	Environmental exposure (IAS, Tested at the household level)	1,2,3-trimethylbenzene - concentration (µg/m^3) (iash)T	bnz_3mcwgt_iash
22	Same as total N, continuous variables	Same as total N, continuous variables	1.27658e+07	bnz_3mc	1	NA	numeric	1,2,3-trimethylbenzene - concentration (µg/m^3) (ori)	Main	2	1	1	1	wgt_iash	NA	NA	3.64e-06	0.440001	0.486314	0.00259269	NA	4.33455	0.541327	chms_c2_iash_v2c	Environmental exposure (IAS, Tested at the household level)	1,2,3-trimethylbenzene - concentration (µg/m^3) (iash)T	bnz_3mcwgt_iash
12	Same as total N, continuous variables	Same as total N, continuous variables	3.16639e+07	bnz_3mc	2	1	numeric	1,2,3-trimethylbenzene - concentration (µg/m^3) (ori)	Main	3	0.258887	0.34462	0.173154	wgt_iasp	0.258887	NA	NA	NA	NA	0.0157828	NA	1.12987	0.113986	chms_c3_iasp_v1c	Environmental exposure (IAS, Tested at the household level)	1,2,3-trimethylbenzene - concentration (µg/m^3) (iasp)T	bnz_3mcwgt_iasp
26	Same as total N, continuous variables	Same as total N, continuous variables	3.10266e+07	bnz_3mc	1	NA	numeric	1,2,3-trimethylbenzene - concentration (µg/m^3) (ori)	Main	2	1	1	1	wgt_iasp	NA	NA	1.58e-06	0.630468	0.611051	0.00250433	NA	4.44479	0.524544	chms_c2_iasp_v2c	Environmental exposure (IAS, Tested at the household level)	1,2,3-trimethylbenzene - concentration (µg/m^3) (iasp)T	bnz_3mcwgt_iasp
9	Same as total N, continuous variables	Same as total N, continuous variables	1.32653e+07	iar_dda	2	1	numeric	dodecane - amount (ng) (ori)	Main	3	0.360559	0.593161	0.127956	wgt_iash	0.360559	NA	NA	NA	NA	0.279512	NA	2.05811	0.378661	chms_c3_iash_v1c	Environmental exposure	Dodecane - amount (ng) (iash)T	iar_ddawgt_iash
23	Same as total N, continuous variables	Same as total N, continuous variables	1.27658e+07	iar_dda	1	NA	numeric	dodecane - amount (ng) (ori)	Main	2	1	1	1	wgt_iash	NA	NA	0.0296059	0.780621	0.615649	0.35831	NA	5.67035	1.51239	chms_c2_iash_v2c	Environmental exposure	Dodecane - amount (ng) (iash)T	iar_ddawgt_iash
13	Same as total N, continuous variables	Same as total N, continuous variables	3.16639e+07	iar_dda	2	1	numeric	dodecane - amount (ng) (ori)	Main	3	0.358482	0.553993	0.162971	wgt_iasp	0.358482	NA	NA	NA	NA	0.273148	NA	2.08068	0.359044	chms_c3_iasp_v1c	Environmental exposure	Dodecane - amount (ng) (iasp)T	iar_ddawgt_iasp
27	Same as total N, continuous variables	Same as total N, continuous variables	3.10266e+07	iar_dda	1	NA	numeric	dodecane - amount (ng) (ori)	Main	2	1	1	1	wgt_iasp	NA	NA	0.00866845	0.64031	0.989318	0.356964	NA	5.75295	1.22643	chms_c2_iasp_v2c	Environmental exposure	Dodecane - amount (ng) (iasp)T	iar_ddawgt_iasp
10	Same as total N, continuous variables	Same as total N, continuous variables	1.32653e+07	iar_ddc	2	1	numeric	dodecane - concentration (µg/m^3) (ori)	Main	3	0.36575	0.603911	0.12759	wgt_iash	0.36575	NA	NA	NA	NA	0.279512	NA	0.624764	0.114142	chms_c3_iash_v1c	Environmental exposure	Dodecane - concentration (µg/m^3) (iash)T	iar_ddcwgt_iash
24	Same as total N, continuous variables	Same as total N, continuous variables	1.27658e+07	iar_ddc	1	NA	numeric	dodecane - concentration (µg/m^3) (ori)	Main	2	1	1	1	wgt_iash	NA	NA	0.0334047	0.776167	0.6114	0.35831	NA	1.69639	0.460198	chms_c2_iash_v2c	Environmental exposure	Dodecane - concentration (µg/m^3) (iash)T	iar_ddcwgt_iash
14	Same as total N, continuous variables	Same as total N, continuous variables	3.16639e+07	iar_ddc	2	1	numeric	dodecane - concentration (µg/m^3) (ori)	Main	3	0.367285	0.568932	0.165639	wgt_iasp	0.367285	NA	NA	NA	NA	0.273148	NA	0.634852	0.108538	chms_c3_iasp_v1c	Environmental exposure	Dodecane - concentration (µg/m^3) (iasp)T	iar_ddcwgt_iasp
28	Same as total N, continuous variables	Same as total N, continuous variables	3.10266e+07	iar_ddc	1	NA	numeric	dodecane - concentration (µg/m^3) (ori)	Main	2	1	1	1	wgt_iasp	NA	NA	0.0105923	0.581894	0.958077	0.356964	NA	1.7118	0.371042	chms_c2_iasp_v2c	Environmental exposure	Dodecane - concentration (µg/m^3) (iasp)T	iar_ddcwgt_iasp
15	Same as total N, continuous variables	Same as total N, continuous variables	2.57785e+07	f1619c	2	1	numeric	palmitoleic acid (%) (ori)	Main	4	0.324348	0.374227	0.27447	wgt_fta	0.324348	NA	NA	NA	NA	0	NA	0.177545	0.00346636	chms_4_fta_sub_f1_v1_13c	Cardiovascular health	Palmitoleic acid (%) (fta)T	f1619cwgt_fta
29	Same as total N, continuous variables	Same as total N, continuous variables	2.51775e+07	f1619c	1	NA	numeric	palmitoleic acid (%) (ori)	Main	3	1	1	1	wgt_fta	NA	NA	7.43e-11	0.230984	0.197367	0	NA	0.525678	0.0287364	chms_c3_fta_v1c	Cardiovascular health	Palmitoleic acid (%) (fta)T	f1619cwgt_fta
18	Same as total N, continuous variables	Same as total N, continuous variables	2.82279e+07	lab_box	2	1	numeric	o-xylene (ng/ml) (ori)	Main	4	0.373342	0.749278	-0.00259344	wgt_vocp	0.373342	NA	NA	NA	NA	0.295717	NA	0.0295864	0.00364113	chms_c4_vocp_sub_f1_v1_13c	Environmental exposure	O-xylene (ng/ml) (vocp)	lab_boxwgt_vocp
30	Same as total N, continuous variables	Same as total N, continuous variables	2.56266e+07	lab_box	1	NA	numeric	o-xylene (ng/ml) (ori)	Main	3	1	1	1	wgt_vocp	NA	NA	0.230121	0.492721	0.437551	0.410531	NA	0.0754412	0.0365114	chms_c3_vocp_v1c	Environmental exposure	O-xylene (ng/ml) (vocp)	lab_boxwgt_vocp
