# Supplementary material for: Opportunities and Challenges From Leading Trends in a Biomonitoring Project: Canadian Health Measures Survey 2007–2017
Source: Front Public Health. 2020 Sep 9;8:460. doi: 10.3389/fpubh.2020.00460 (PMC7509036; doi:10.3389/fpubh.2020.00460)
Supplement: Supplementary file 2 [file Data_Sheet_2.xls]

## Sheet: 2. Ten biomarkers of the highes
	svymeanvetting	svymeanvetting2	svyn	variable	seq	distance	classafter	label	type	cycle	trend	trendup	trendlo	weight	annualrate	annualratechange	svytimep	svybmip	svyatcbmip	lowerthandetecpropor	higherthandetec	svymean	svymeanse	cleandata	theme	Legend	unique
1	Unweighted sample sizes of the first category for vetting(n)	Unweighted sample sizes of the other category for vetting(n)	Weighted sample sizes, male and females (n)	Legend	Sequences of data points	Number of cycles from the previous data pont	Variable classes	Variable labels	Variable types	CHMS cycles	Relative changes (cycle 1 or first cycle = 1)	95% CIs of changes: upper limits	95% CIs of changes: lower limits	Survey weight	Rate of change (%)		Significance of time	Significance of BMI	Significance of BMI, ATC controlled	Proportions lower than limits of detection		Weighted mean	Weighted SE of the mean	CHMS data file names	Biomarker categories	Variable labels	Variable name and weight
110	Same as total N, continuous variables	Same as total N, continuous variables	2.92354e+07	dhh_age	1	NA	integer	age at household interview (ori)	Main	1	1	1	1	wgt_full	NA	NA	0.204466	7.44e-29	6.36e-21	0	NA	39.2592	0.615292	chms_c1_hcl_v2c	NA	Age at household interview (full)B	dhh_agewgt_full
3	Same as total N, continuous variables	Same as total N, continuous variables	3.10266e+07	dhh_age	2	1	integer	age at household interview (ori)	Main	2	0.986296	1.15527	0.817319	wgt_full	0.986296	NA	NA	NA	NA	0	NA	38.5725	0.503329	chms_c2_hcl_v3c	NA	Age at household interview (full)B	dhh_agewgt_full
6	Same as total N, continuous variables	Same as total N, continuous variables	3.16639e+07	dhh_age	3	2	integer	age at household interview (ori)	Main	3	1.0014	1.17594	0.826852	wgt_full	1.0007	0.0144015	NA	NA	NA	0	NA	39.0488	0.525386	chms_c3_cl_hhd_nel_am_el_hrcc	NA	Age at household interview (full)B	dhh_agewgt_full
17	Same as total N, continuous variables	Same as total N, continuous variables	3.22756e+07	dhh_age	4	3	integer	age at household interview (ori)	Main	4	0.971864	1.13415	0.809575	wgt_full	0.990532	-0.0101654	NA	NA	NA	0	NA	39.9951	0.514502	chms_c4_cl_hhd_nel_el_am_hrc_13c	NA	Age at household interview (full)B	dhh_agewgt_full
20	Same as total N, continuous variables	Same as total N, continuous variables	3.29216e+07	dhh_age	5	4	integer	age at household interview (ori)	Main	5	1.00987	1.20724	0.812496	wgt_full	1.00246	0.0119259	NA	NA	NA	0	NA	39.738	0.641212	chms_c5_nel_cl_inc_hhd_13c	NA	Age at household interview (full)B	dhh_agewgt_full
2	Same as total N, continuous variables	Same as total N, continuous variables	2.8987e+07	hwmdbmi	1	NA	numeric	body mass index - (d) (ori)	Main	1	1	1	1	wgt_full	NA	NA	0.653675	NA		0	NA	25.9937	0.194531	chms_c1_hcl_v2c	NA	Body mass index - (full)A	hwmdbmiwgt_full
4	Same as total N, continuous variables	Same as total N, continuous variables	3.08243e+07	hwmdbmi	2	1	numeric	body mass index - (d) (ori)	Main	2	0.991047	1.16631	0.815785	wgt_full	0.991047	NA	NA	NA	NA	0	NA	25.7722	0.217609	chms_c2_hcl_v3c	NA	Body mass index - (full)A	hwmdbmiwgt_full
5	Same as total N, continuous variables	Same as total N, continuous variables	3.1461e+07	hwmdbmi	3	2	numeric	body mass index - (d) (ori)	Main	3	0.99444	1.17909	0.809787	wgt_full	0.997216	0.00616882	NA	NA	NA	0	NA	25.8818	0.329295	chms_c3_cl_hhd_nel_am_el_hrcc	NA	Body mass index - (full)A	hwmdbmiwgt_full
18	Same as total N, continuous variables	Same as total N, continuous variables	3.18048e+07	hwmdbmi	4	3	numeric	body mass index - (d) (ori)	Main	4	0.971014	1.13967	0.802356	wgt_full	0.990243	-0.00697285	NA	NA	NA	0	NA	26.342	0.250817	chms_c4_cl_hhd_nel_el_am_hrc_13c	NA	Body mass index - (full)A	hwmdbmiwgt_full
19	Same as total N, continuous variables	Same as total N, continuous variables	3.24181e+07	hwmdbmi	5	4	numeric	body mass index - (d) (ori)	Main	5	0.999552	1.19655	0.80255	wgt_full	0.999888	0.00964479	NA	NA	NA	0	NA	25.8977	0.273955	chms_c5_nel_cl_inc_hhd_13c	NA	Body mass index - (full)A	hwmdbmiwgt_full
9	Same as total N, continuous variables	Same as total N, continuous variables	1.32653e+07	bnz_4ma	2	1	numeric	1,2,4-trimethylbenzene - amount (ng) (ori)	Main	3	2.55973	3.40561	1.71386	wgt_iash	2.55973	NA	NA	NA	NA	0.00141884	NA	14.5292	1.627	chms_c3_iash_v1c	Environmental exposure	1,2,4-trimethylbenzene - amount (ng) (iash)T	bnz_4mawgt_iash
23	Same as total N, continuous variables	Same as total N, continuous variables	1.27658e+07	bnz_4ma	1	NA	numeric	1,2,4-trimethylbenzene - amount (ng) (ori)	Main	2	1	1	1	wgt_iash	NA	NA	5.94e-05	0.649014	0.518735	0.0103708	NA	5.70228	0.747143	chms_c2_iash_v2c	Environmental exposure	1,2,4-trimethylbenzene - amount (ng) (iash)T	bnz_4mawgt_iash
14	Same as total N, continuous variables	Same as total N, continuous variables	3.16639e+07	bnz_4ma	2	1	numeric	1,2,4-trimethylbenzene - amount (ng) (ori)	Main	3	2.8669	3.80079	1.93301	wgt_iasp	2.8669	NA	NA	NA	NA	0.0016835	NA	16.1161	1.63763	chms_c3_iasp_v1c	Environmental exposure	1,2,4-trimethylbenzene - amount (ng) (iasp)T	bnz_4mawgt_iasp
28	Same as total N, continuous variables	Same as total N, continuous variables	3.10266e+07	bnz_4ma	1	NA	numeric	1,2,4-trimethylbenzene - amount (ng) (ori)	Main	2	1	1	1	wgt_iasp	NA	NA	5.4e-06	0.817405	0.934202	0.0098247	NA	5.66694	0.653293	chms_c2_iasp_v2c	Environmental exposure	1,2,4-trimethylbenzene - amount (ng) (iasp)T	bnz_4mawgt_iasp
10	Same as total N, continuous variables	Same as total N, continuous variables	1.32653e+07	bnz_4mc	2	1	numeric	1,2,4-trimethylbenzene - concentration (µg/m^3) (ori)	Main	3	2.5504	3.39858	1.70221	wgt_iash	2.5504	NA	NA	NA	NA	0.00141884	NA	3.46952	0.400723	chms_c3_iash_v1c	Environmental exposure (IAS, Tested at the household level)	1,2,4-trimethylbenzene - concentration (µg/m^3) (iash)T	bnz_4mcwgt_iash
24	Same as total N, continuous variables	Same as total N, continuous variables	1.27658e+07	bnz_4mc	1	NA	numeric	1,2,4-trimethylbenzene - concentration (µg/m^3) (ori)	Main	2	1	1	1	wgt_iash	NA	NA	8.25e-05	0.672118	0.540455	0.0103708	NA	1.36713	0.177974	chms_c2_iash_v2c	Environmental exposure (IAS, Tested at the household level)	1,2,4-trimethylbenzene - concentration (µg/m^3) (iash)T	bnz_4mcwgt_iash
15	Same as total N, continuous variables	Same as total N, continuous variables	3.16639e+07	bnz_4mc	2	1	numeric	1,2,4-trimethylbenzene - concentration (µg/m^3) (ori)	Main	3	2.88223	3.83727	1.92718	wgt_iasp	2.88223	NA	NA	NA	NA	0.0016835	NA	3.87667	0.413374	chms_c3_iasp_v1c	Environmental exposure (IAS, Tested at the household level)	1,2,4-trimethylbenzene - concentration (µg/m^3) (iasp)T	bnz_4mcwgt_iasp
29	Same as total N, continuous variables	Same as total N, continuous variables	3.10266e+07	bnz_4mc	1	NA	numeric	1,2,4-trimethylbenzene - concentration (µg/m^3) (ori)	Main	2	1	1	1	wgt_iasp	NA	NA	9.09e-06	0.932232	0.869436	0.0098247	NA	1.35667	0.155357	chms_c2_iasp_v2c	Environmental exposure (IAS, Tested at the household level)	1,2,4-trimethylbenzene - concentration (µg/m^3) (iasp)T	bnz_4mcwgt_iasp
11	Same as total N, continuous variables	Same as total N, continuous variables	1.32653e+07	iar_nalc	2	1	numeric	nonanal - concentration (µg/m^3) (ori)	Main	3	3.03909	3.98851	2.08968	wgt_iash	3.03909	NA	NA	NA	NA	0.0136209	NA	10.4812	1.17993	chms_c3_iash_v1c	Environmental exposure (IAS, Tested at the household level)	Nonanal - concentration (µg/m^3) (iash)T	iar_nalcwgt_iash
25	Same as total N, continuous variables	Same as total N, continuous variables	1.27658e+07	iar_nalc	1	NA	numeric	nonanal - concentration (µg/m^3) (ori)	Main	2	1	1	1	wgt_iash	NA	NA	9.67e-06	0.0954122	0.0945365	0.0287788	NA	3.4532	0.378368	chms_c2_iash_v2c	Environmental exposure (IAS, Tested at the household level)	Nonanal - concentration (µg/m^3) (iash)T	iar_nalcwgt_iash
16	Same as total N, continuous variables	Same as total N, continuous variables	3.16639e+07	iar_nalc	2	1	numeric	nonanal - concentration (µg/m^3) (ori)	Main	3	3.10277	4.1548	2.05073	wgt_iasp	3.10277	NA	NA	NA	NA	0.0124158	NA	11.0745	1.28633	chms_c3_iasp_v1c	Environmental exposure (IAS, Tested at the household level)	Nonanal - concentration (µg/m^3) (iasp)T	iar_nalcwgt_iasp
30	Same as total N, continuous variables	Same as total N, continuous variables	3.10266e+07	iar_nalc	1	NA	numeric	nonanal - concentration (µg/m^3) (ori)	Main	2	1	1	1	wgt_iasp	NA	NA	1.22e-05	0.153475	0.15039	0.0265845	NA	3.56019	0.40101	chms_c2_iasp_v2c	Environmental exposure (IAS, Tested at the household level)	Nonanal - concentration (µg/m^3) (iasp)T	iar_nalcwgt_iasp
7	Same as total N, continuous variables	Same as total N, continuous variables	1.32653e+07	iar_pnma	2	1	numeric	4-methyl-2-pentanone - amount (ng) (ori)	Main	3	5.31523	8.50581	2.12465	wgt_iash	5.31523	NA	NA	NA	NA	0.0227015	NA	3.63282	1.10598	chms_c3_iash_v1c	Environmental exposure	4-methyl-2-pentanone - amount (ng) (iash)T	iar_pnmawgt_iash
21	Same as total N, continuous variables	Same as total N, continuous variables	1.27658e+07	iar_pnma	1	NA	numeric	4-methyl-2-pentanone - amount (ng) (ori)	Main	2	1	1	1	wgt_iash	NA	NA	0.0142828	0.354748	0.338732	0.88281	NA	0.687832	0.0427631	chms_c2_iash_v2c	Environmental exposure	4-methyl-2-pentanone - amount (ng) (iash)T	iar_pnmawgt_iash
12	Same as total N, continuous variables	Same as total N, continuous variables	3.16639e+07	iar_pnma	2	1	numeric	4-methyl-2-pentanone - amount (ng) (ori)	Main	3	5.28513	8.70656	1.86371	wgt_iasp	5.28513	NA	NA	NA	NA	0.0212542	NA	3.85659	1.20432	chms_c3_iasp_v1c	Environmental exposure	4-methyl-2-pentanone - amount (ng) (iasp)T	iar_pnmawgt_iasp
26	Same as total N, continuous variables	Same as total N, continuous variables	3.10266e+07	iar_pnma	1	NA	numeric	4-methyl-2-pentanone - amount (ng) (ori)	Main	2	1	1	1	wgt_iasp	NA	NA	0.0166737	0.194446	0.190629	0.882296	NA	0.73403	0.0618728	chms_c2_iasp_v2c	Environmental exposure	4-methyl-2-pentanone - amount (ng) (iasp)T	iar_pnmawgt_iasp
8	Same as total N, continuous variables	Same as total N, continuous variables	1.32653e+07	iar_pnmc	2	1	numeric	4-methyl-2-pentanone - concentration (µg/m^3) (ori)	Main	3	6.13032	9.63986	2.62079	wgt_iash	6.13032	NA	NA	NA	NA	0.0227015	NA	0.573915	0.162835	chms_c3_iash_v1c	Environmental exposure (IAS, Tested at the household level)	4-methyl-2-pentanone - concentration (µg/m^3) (iash)T	iar_pnmcwgt_iash
22	Same as total N, continuous variables	Same as total N, continuous variables	1.27658e+07	iar_pnmc	1	NA	numeric	4-methyl-2-pentanone - concentration (µg/m^3) (ori)	Main	2	1	1	1	wgt_iash	NA	NA	0.0075312	0.337449	0.321047	0.88281	NA	0.0941699	0.00813093	chms_c2_iash_v2c	Environmental exposure (IAS, Tested at the household level)	4-methyl-2-pentanone - concentration (µg/m^3) (iash)T	iar_pnmcwgt_iash
13	Same as total N, continuous variables	Same as total N, continuous variables	3.16639e+07	iar_pnmc	2	1	numeric	4-methyl-2-pentanone - concentration (µg/m^3) (ori)	Main	3	6.07677	9.97044	2.1831	wgt_iasp	6.07677	NA	NA	NA	NA	0.0212542	NA	0.615852	0.183858	chms_c3_iasp_v1c	Environmental exposure (IAS, Tested at the household level)	4-methyl-2-pentanone - concentration (µg/m^3) (iasp)T	iar_pnmcwgt_iasp
27	Same as total N, continuous variables	Same as total N, continuous variables	3.10266e+07	iar_pnmc	1	NA	numeric	4-methyl-2-pentanone - concentration (µg/m^3) (ori)	Main	2	1	1	1	wgt_iasp	NA	NA	0.0106315	0.17164	0.168139	0.882296	NA	0.101867	0.0112109	chms_c2_iasp_v2c	Environmental exposure (IAS, Tested at the household level)	4-methyl-2-pentanone - concentration (µg/m^3) (iasp)T	iar_pnmcwgt_iasp
